# Supplementary material for: Effect of Positive End-Expiratory Pressure on the Sonographic Optic Nerve Sheath Diameter as a Surrogate for Intracranial Pressure during Robot-Assisted Laparoscopic Prostatectomy: A Randomized Controlled Trial
Source: PLoS One. 2017 Jan 20;12(1):e0170369. doi: 10.1371/journal.pone.0170369 (PMC5249217; doi:10.1371/journal.pone.0170369)
Supplement: S1 File — (XLSX) [file pone.0170369.s002.xlsx]

## Sheet: ZEEP
Study number	randomization	time	0_MBP	0_HR	0_BT	0_RSO2_average	0_ETCO2	0_PaCO2	0_Hgb	0_Hct	0_ONSD_average	Cstatic	Cdynamic
1	0	T0	67	54	36	74	33	43	14.2	42	3.725	39.2308	39.2308
2	0	T0	84	77	36	62	33	43	11.9	35	3.625	43	43
4	0	T0	78	66	36.4	66.5	30	38	11.2	33	3.725	44.4444	44.4444
7	0	T0	79	59	36.6	74	31	40	12.9	38	4.1	41.8182	41.8182
8	0	T0	72	60	36	71	31	42	13.9	41	4.125	40.8333	35
10	0	T0	57	49	35.8	70	29	41	13.9	41	3.825	42.5	42.5
11	0	T0	65	65	35.6	60	30	41	11.2	33	4.525	54	49.0909
14	0	T0	68	72	36.3	72	28	40	17	50	3.75	35.8333	35.8333
15	0	T0	89	81	35.8	74	31	41	13.6	40	4.2	29.3333	29.3333
16	0	T0	65	59	36	71	29	43	13.3	39	4.6	41.8182	38.3333
21	0	T0	62	76	35.6	59	30	38	12.2	36	4.25	52	52
22	0	T0	99	82	35.5	64.5	30	41	11.9	35	3.925	50	50
25	0	T0	70	63	35.4	77	32	40	13.9	41	4.1	54.5455	50
26	0	T0	61	60	36.6	66.5	33	47	13.3	39	4.1	26.875	25.2941
28	0	T0	77	63	36.1	74	32	42	13.6	40	4.125	55	55
29	0	T0	84	66	36.2	79	30	38	12.2	36	4.05	50	50
31	0	T0	91	92	36.2	74.5	30	36	12.9	38	4.13333	49.0909	49.0909
32	0	T0	61	64	35.7	73.5	30	42	12.2	36	3.95	42.3077	42.3077
37	0	T0	79	86	36.3	80	32	40	12.6	37	4.65	28.75	27.0588
1	0	T1	67	51	36	71.5	33	43	14.3	42	4.025	42.5	39.2308
2	0	T1	93.3333	75	36.3	62.5	33	43	11.9	35	3.675	43	43
4	0	T1	69	64	36.4	62	30	38	10.9	32	3.95	44.4444	44.4444
7	0	T1	75.6667	54	36.7	71	32	40	12.9	38	4.025	41.8182	41.8182
8	0	T1	67.6667	51	36	65.5	31	41	13.3	39	4.075	35	35
10	0	T1	66.6667	48	36	66	33	41	13.9	41	3.95	42.5	39.2308
11	0	T1	65	64	35.6	60.5	31	41	10.9	32	4.6	54	49.0909
14	0	T1	69.3333	64	36.6	68.5	29	37	15.6	46	3.85	35.8333	35.8333
15	0	T1	74.6667	75	35.9	73	31	39	12.6	37	4.15	33.8462	31.4286
16	0	T1	75	59	36	70.5	27	41	12.9	38	4.525	41.8182	38.3333
21	0	T1	59.3333	62	36.4	53.5	29	37	11.9	35	4.2	52	52
22	0	T1	62.6667	64	35.5	59.5	29	37	11.6	34	4.05	50	50
25	0	T1	71.6667	59	35.5	70.5	30	37	13.3	39	4.125	50	50
26	0	T1	60.6667	63	36.3	66	32	47	13.3	39	4.025	26.875	25.2941
28	0	T1	71	62	36.1	74	32	41	13.3	39	4.15	61.1111	61.1111
29	0	T1	67.3333	55	36.4	75.5	29	35	11.6	34	4.05	50	50
31	0	T1	86.6667	86	36.2	69	29	37	13.3	39	4.3	49.0909	45
32	0	T1	60.3333	64	35.7	73.5	30	42	12.2	36	4.15	42.3077	42.3077
37	0	T1	66.6667	77	36.3	75	31	37	12.2	36	4.75	28.75	27.0588
1	0	T2	112	53	35.8	77	33	44	13.9	41	4.7	16.4516	16.4516
2	0	T2	100.333	64	36.2	59	33	42	12.9	38	4.575	17.9167	17.9167
4	0	T2	93.6667	62	36.7	65	32	43	11.6	34	4.8	20	18.1818
7	0	T2	100.333	56	36.8	71.5	31	36	12.6	37	5.375	14.8387	14.8387
8	0	T2	78	51	36	69	32	46	14.3	42	5.025	15.8065	15.8065
10	0	T2	84	46	36.1	66	32	43	14.3	42	4.95	18.8889	18.8889
11	0	T2	92.3333	60	35.6	61.5	31	43	9.9	29	5.225	21.6	21.6
14	0	T2	100	64	36.8	70	31	43	16.7	49	4.5	13.871	13.4375
15	0	T2	90	66	36	71	30	37	13.6	40	4.775	13.3333	12.9412
16	0	T2	103	49	35.9	68.5	30	44	12.6	37	5	14.8387	14.8387
21	0	T2	88	61	36.2	58	31	41	11.9	35	4.95	20.8	20
22	0	T2	89.6667	61	35.3	61	32	48	11.6	34	4.925	18.75	18
25	0	T2	86.3333	52	35.8	63.5	30	38	12.6	37	4.6	25	24
26	0	T2	91.6667	61	36.6	63	32	44	13.6	40	4.3	12.2857	11.9444
28	0	T2	91.3333	46	36.3	71.5	31	41	13.6	40	4.25	22.9167	22.9167
29	0	T2	90.6667	55	36.1	78.5	32	43	11.9	35	4.125	22.7273	22.7273
31	0	T2	98.3333	57	36.1	71.5	31	38	12.6	37	4.6	22.5	21.6
32	0	T2	73	56	35.4	75.5	34	44	11.6	34	4.7	21.1538	21.1538
37	0	T2	81.3333	67	36.4	50.5	34	41	13.9	41	5.3	12.7778	12.7778
1	0	T3	78.6667	49	35.8	71.5	32	42	13.6	40	4.6	17	17
2	0	T3	90	66	36	57.5	32	41	11.2	33	4.625	16.5385	16.5385
4	0	T3	80.6667	62	36.4	64.5	31	40	10.2	30	4.375	21.0526	21.0526
7	0	T3	87	60	36.9	77	32	43	12.6	37	4.6	15.8621	15.3333
8	0	T3	75.3333	56	35.9	65	32	41	11.9	35	4.35	15.3125	15.3125
10	0	T3	67.6667	44	36.1	64	31	44	13.9	41	4.375	19.6154	18.2143
11	0	T3	66.6667	52	35.5	62.5	31	45	10.5	31	4.625	21.6	21.6
14	0	T3	79	72	36.9	70	32	43	16.3	48	3.95	13.4375	12.6471
15	0	T3	90	59	36	74.5	30	38	13.6	40	4.325	14.6667	14.6667
16	0	T3	70.6667	49	35.5	60	29	44	11.9	35	4.525	15.3333	15.3333
21	0	T3	75.6667	59	36.2	56.5	32	43	12.2	36	4.25	21.6667	20.8
22	0	T3	67.6667	60	35.3	60.5	30	39	10.2	30	4.65	17.3077	17.3077
25	0	T3	74.6667	60	36	64.5	32	38	11.9	35	4.55	25	22.2222
26	0	T3	70	67	36.1	56	32	41	12.6	37	4.35	13.871	13.871
28	0	T3	92.6667	54	36.3	71	32	42	13.3	39	4.3	21.1538	21.1538
29	0	T3	70.6667	52	35.8	79	32	44	11.2	33	4.125	22.7273	22.7273
31	0	T3	84.3333	56	35.9	67.5	32	45	13.6	40	4.7	21.6	21.6
32	0	T3	82.6667	58	35.9	78	32	45	11.9	35	4.6	22	21.1538
37	0	T3	65.3333	67	36.6	64	32	42	14.6	43	4.9	12.4324	12.4324
1	0	T4	64	50	36.2	71	32	45	14.3	42	4.75	36.4286	30
2	0	T4	71.3333	64	36	57	35	45	10.9	32	4.225	35.8333	30.7143
4	0	T4	74.6667	93	36	60.5	30	41	8.8	26	3.95	33.3333	30.7692
7	0	T4	97.3333	69	37	78	32	37	11.2	33	4.3	27.0588	25.5556
8	0	T4	81.3333	52	35.9	67.5	33	47	13.6	40	4.325	27.2222	25.7895
10	0	T4	69.6667	49	35.9	60	32	38	12.9	38	4.05	36.4286	31.875
11	0	T4	66.6667	55	35.5	57	31	43	8.5	25	4.625	41.5385	38.5714
14	0	T4	71.3333	70	37.1	71.5	32	45	16.7	49	4.15	30.7143	28.6667
15	0	T4	63	63	36	71.5	30	44	12.6	37	4.25	20.9524	20
16	0	T4	92.3333	58	35.5	67.5	34	48	11.6	34	4.5	32.8571	28.75
21	0	T4	75.3333	71	35.6	52.5	30	41	12.2	36	4.05	37.1429	37.1429
22	0	T4	80	64	34.8	59.5	31	48	12.2	36	4.45	37.5	34.6154
25	0	T4	76	64	36.1	68.5	33	41	12.2	36	4.475	46.1538	42.8571
26	0	T4	60	57	36	62.5	32	45	12.9	38	4.325	22.6316	22.6316
28	0	T4	78.3333	54	35.9	73	33	42	12.9	38	4.35	39.2857	39.2857
29	0	T4	66	57	36.1	77.5	37	47	11.2	33	4.15	33.3333	33.3333
31	0	T4	71	69	35.7	63	35	46	12.2	36	4.3	31.7647	31.7647
32	0	T4	64.6667	62	35.5	73	33	40	9.9	29	4.4	30.5556	28.9474
37	0	T4	68	70	36.3	62	35	46	11.2	33	4.8	28.75	27.0588

## Sheet: PEEP
Study number	randomization	time	1_MBP	1_HR	1_BT	1_RSO2_average	1_ETCO2	1_PaCO2	1_Hgb	1_Hct	1_ONSD_average	Cstatic	Cdynamic
3	1	T0	94.6667	81	36	79	32	45	15.6	46	3.575	27.6471	24.7368
5	1	T0	66.3333	63	35.9	73.5	27	42	14.6	43	3.9	45	45
6	1	T0	87.3333	63	35.5	78	30	36	11.9	35	4.375	45	45
9	1	T0	82	59	35.7	59.5	29	40	14.3	42	4.125	56.6667	51
12	1	T0	77	62	36.1	66	32	44	12.2	36	5.05	45.8333	45.8333
13	1	T0	84	69	35.9	72.5	30	40	16	47	4.2	30.625	28.8235
17	1	T0	84.3333	82	35.9	74	31	43	13.9	41	4.1	50	42.3077
18	1	T0	69	64	36.1	76	30	40	14.3	42	4.2	59	59
19	1	T0	76.6667	65	35.8	75	31	40	14.3	42	4.05	38.5714	38.5714
20	1	T0	77.3333	61	36.1	80	27	39	14.6	43	3.9	34.2857	34.2857
23	1	T0	62.3333	69	35.8	79.5	33	45	12.9	38	4.425	33.3333	33.3333
24	1	T0	87	52	35.7	71.5	28	36	13.3	39	4.3	44.1667	40.7692
27	1	T0	63.6667	87	36.2	64	32	37	10.5	33	3.57	44.5455	44.5455
30	1	T0	85.3333	76	36.6	73.5	35	46	13.3	39	4.2	48.1818	48.1818
33	1	T0	68.6667	67	35.9	66.5	30	39	10.9	32	4.4	20	20
34	1	T0	68.3333	55	35.8	68	28	35	11.2	33	4	47.2727	47.2727
35	1	T0	57.3333	62	35.8	72.5	30	40	11.6	34	4.25	53	53
36	1	T0	80	99	37	82.5	32	38	13.6	40	4.625	71.25	63.3333
38	1	T0	77.6667	80	36.3	76.5	33	41	14.6	43	4.45	42.3077	42.3077
3	1	T1	90	70	36	72.5	32	41	14.6	43	3.725	31.3333	31.3333
5	1	T1	77	61	36	66	30	39	13.9	41	4.025	60	60
6	1	T1	74.3333	52	35.7	69.5	30	37	13.3	39	5.05	56.25	56.25
9	1	T1	81	53	35.7	57	29	36	12.6	37	4.125	56.6667	56.6667
12	1	T1	77.3333	65	36.2	68	32	41	11.6	34	5.425	61.1111	61.1111
13	1	T1	65	53	36.3	67.5	29	34	16	47	4.25	44.5455	44.5455
17	1	T1	90.6667	78	36.3	67.5	33	40	12.9	38	4.075	61.1111	55
18	1	T1	66.3333	62	36.4	72.5	30	36	13.6	39	4.25	73.75	73.75
19	1	T1	64	58	35.8	69.5	30	38	13.9	41	4.125	54	54
20	1	T1	62.3333	56	36.1	75	28	36	13.9	41	4.15	48	48
23	1	T1	66.6667	68	35.8	76.5	32	39	11.9	35	4.875	45.4545	45.4545
24	1	T1	63.3333	51	35.9	65.5	30	37	12.6	37	4.275	48.1818	48.1818
27	1	T1	40	73	36.5	57	31	37	9.5	28	4.3	54.4444	54.4444
30	1	T1	86	80	36.4	71.5	32	38	12.9	38	4.275	66.25	58.8889
33	1	T1	77.6667	73	35.9	64	30	37	10.5	31	4.275	25	25
34	1	T1	66.3333	59	35.8	64	29	35	10.5	31	3.8	65	57.7778
35	1	T1	69.3333	61	36	66.5	29	37	11.2	33	4.4	66.25	66.25
36	1	T1	71.3333	89	37	81.5	33	36	12.6	37	4.475	71.25	71.25
38	1	T1	69	65	36.1	65	31	39	13.9	41	5.15	68.75	68.75
3	1	T2	99	71	36.4	68.5	31	45	16	47	4.975	16.2069	16.2069
5	1	T2	91.6667	63	35.8	74	33	41	13.6	40	4.4	25.7143	24.5455
6	1	T2	83.3333	50	35.6	63	33	45	13.3	39	5.275	20.4545	20.4545
9	1	T2	81.6667	55	35.9	61	30	40	14.3	42	4.775	28.3333	26.8421
12	1	T2	88.3333	55	36.4	57.5	32	42	12.6	37	5.3	27.5	26.1905
13	1	T2	86.3333	52	36.3	70.5	31	40	15.3	45	5.35	22.2727	22.2727
17	1	T2	95	67	36	72	31	42	13.3	39	4.525	25	25
18	1	T2	79.6667	56	36.5	75	31	42	13.9	41	5.025	31.0526	31.0526
19	1	T2	91.3333	48	36.1	64.5	32	44	13.9	41	4.7	20.7692	20.7692
20	1	T2	86.6667	53	36	70	29	41	13.6	40	4.75	19.2	18.4615
23	1	T2	93.6667	69	35.7	86.5	31	41	12.9	38	5.075	18.5185	18.5185
24	1	T2	98	47	35.8	65.5	29	41	13.3	39	4.525	21.2	21.2
27	1	T2	89.6667	63	36.7	60.5	32	39	10.5	31	5.15	24.5	24.5
30	1	T2	94	60	36.4	62	32	43	13.3	39	4.875	27.8947	25.2381
33	1	T2	89.6667	63	35.7	69	33	42	10.9	32	4.4	11.7647	11.7647
34	1	T2	89	58	35.7	66.5	32	41	11.2	33	4.4	22.6087	22.6087
35	1	T2	63.3333	64	36.2	72.5	33	44	11.9	35	4.375	29.4444	29.4444
36	1	T2	92	70	36.9	79	35	41	12.2	36	4.425	30	30
38	1	T2	76.6667	67	36.5	65	32	40	12.9	38	5.325	22	22
3	1	T3	90	73	36.1	70	31	45	15.6	46	4.4	15.6667	15.6667
5	1	T3	80	72	35.7	77	32	42	14.6	43	4.1	24.5455	22.5
6	1	T3	85	48	35.2	55	32	42	11.2	33	5.05	19.5652	18.75
9	1	T3	76.6667	57	35.9	60	30	40	13.6	40	4.45	31.875	28.3333
12	1	T3	91.6667	53	36.5	54	29	39	13.3	39	5.1	28.9474	25
13	1	T3	73.3333	51	36.2	69	29	36	13.6	40	4.925	20.4167	20.4167
17	1	T3	83.3333	56	35.8	73	33	42	12.2	36	4.25	22.9167	21.1538
18	1	T3	74.6667	55	36.6	67.5	32	43	13.6	40	4.375	32.7778	31.0526
19	1	T3	71.3333	50	36.3	62.5	32	41	13.9	41	4.125	22.5	21.6
20	1	T3	86.6667	53	36	75.5	30	41	13.6	40	4.625	20	20
23	1	T3	83.3333	69	35.6	88	30	44	13.6	40	4.55	18.5185	18.5185
24	1	T3	70	47	35.8	59	27	41	12.2	36	4.425	24.0909	23.0435
27	1	T3	60	63	36.7	66	34	39	9.9	29	4.75	25.7895	23.3333
30	1	T3	79.6667	62	36.6	64.5	33	44	13.3	39	4.4	27.8947	24.0909
33	1	T3	86.6667	64	35.6	64.5	32	41	11.2	33	4.325	8.33333	8.33333
34	1	T3	73	56	35.7	67.5	30	36	10.2	30	3.9	26	26
35	1	T3	70	60	36.2	69.5	30	43	11.9	35	4.325	27.8947	26.5
36	1	T3	91.3333	71	37	83.5	38	47	13.3	39	4.4	30	30
38	1	T3	88.3333	66	36.6	62.5	31	35	13.3	39	4.95	22.9167	21.1538
3	1	T4	93.6667	70	36.1	63	31	42	14.6	43	3.825	31.3333	26.1111
5	1	T4	80.6667	76	35.8	69.5	32	43	12.9	38	4.05	49.0909	45
6	1	T4	87.3333	52	35.6	65	35	46	11.9	35	4.575	37.5	34.6154
9	1	T4	70.6667	54	35.9	57.5	32	42	12.6	37	4.275	42.5	42.5
12	1	T4	93.3333	62	36.5	62	32	44	12.9	38	4.8	50	39.2857
13	1	T4	64.6667	49	36.4	70	30	41	14.6	43	4.575	44.5455	40.8333
17	1	T4	66.6667	58	35.8	66	35	45	10.9	32	4.225	45.8333	42.3077
18	1	T4	89	63	36.6	78	33	43	13.9	41	4.625	45.3846	45.3846
19	1	T4	70.3333	56	36.5	64.5	35	45	12.9	38	4.3	45	38.5714
20	1	T4	67.6667	57	35.8	80	31	42	12.9	38	4.425	40	36.9231
23	1	T4	63.6667	66	35.2	74.5	32	44	12.2	36	4.725	35.7143	35.7143
24	1	T4	58.6667	50	35.4	61.5	30	44	11.2	33	4.475	35.3333	33.125
27	1	T4	66.6666	66	36.7	72	40	47	10.5	31	4.4	49	44.5455
30	1	T4	88.6667	67	36.7	73	33	39	11.9	35	4.475	66.25	48.1818
33	1	T4	70	67	35.3	68	32	44	10.5	31	4.475	11.1111	11.1111
34	1	T4	79	57	35.5	68	34	40	9.9	29	3.9	47.2727	43.3333
35	1	T4	83.6667	67	36.4	70.5	32	38	10.9	32	4.325	53	53
36	1	T4	67.3333	67	36.8	72	34	39	11.9	35	4.175	63.3333	51.8182
38	1	T4	91	71	36.4	70.5	35	45	13.8	41	4.8	55	45.8333
